# Supplementary material for: Oxalis tetraphylla (Class: Magnoliopsidae) Possess Flavonoid Phytoconstituents with Nematocidal Activity against Haemonchus contortus
Source: Pathogens. 2022 Sep 8;11(9):1024. doi: 10.3390/pathogens11091024 (PMC9503173; doi:10.3390/pathogens11091024)
Supplement: Supplementary file 1 [file pathogens-11-01024-s001.zip]

Archive with 1 entries (1 files):
- pathogens-1882063-supplementary.pdf
